# Supplementary material for: Promising Anticancer Prodrugs Based on Pt(IV) Complexes with Bis-organosilane Ligands in Axial Positions
Source: J Med Chem. 2024 Apr 9;67(8):6410–24. doi: 10.1021/acs.jmedchem.3c02393 (PMC11056991; doi:10.1021/acs.jmedchem.3c02393)
Supplement: Supplementary file 1 — jm3c02393_si_001.csv [file jm3c02393_si_001.csv]

Column1
Compound;Structure;HCT 116 5uM 2 days;HIEC6 5uM 2 days;HCT 116 5uM 2 days;HIEC6 5uM 2 days;IC50 (uM) HCT 116;IC50 (uM) HIEC6;HCT 116 0.5uM 2 days;HIEC6 0.5uM 2 days;HCT 116 0.25uM 2 days;HIEC6 0.25uM 2 days;HCT 116 0.5uM 5 days;HIEC6 0.5uM 5 days;HCT 116 0.25uM 2 days;HIEC6 0.25uM 2 days
cisplatin;Cl[Pt]([NH3])(Cl)[NH3];60.5 ± 3.1;49.6 ± 11.0;57.0 ± 3.5;48.2 ± 8.0;-;-;70.5 ± 3.0;99.4 ± 3.4;104.2 ± 6.0;100.1 ± 2.1;82.7 ± 9.5;103.7 ± 1.7;94.2 ± 6.6;99.6 ± 2.5
cis-[Pt(ipa)2Cl2];Cl[Pt](Cl)([NH2]C(C)C)[NH2]C(C)C;-;-;-;-;6.5 ± 0.6;3.8 ± 0.7;-;-;-;-;-;-;-;-
oxoplatin;O[Pt]([NH3])(O)([NH3])(Cl)Cl;82.9 ± 6.0;65.3 ± 10.9;-;-;-;-;-;-;-;-;-;-;-;-
iproplatin;O[Pt](O)(Cl)([NH2]C(C)C)([NH2]C(C)C)Cl;73.6 ± 5.4;69.8 ± 6.3;-;-;-;-;-;-;-;-;-;-;-;-
Pt(IV)-biSi-1;Cl[Pt]([NH3])(OC(NCCC[Si](OCC)(OCC)OCC)=O)([NH3])(Cl)OC(NCCC[Si](OCC)(OCC)OCC)=O;-;-;78.8 ± 3.1;40.0 ± 1.8;8.9 ± 0.6;5.1 ± 0.7;70.1 ± 6.0;99.5 ± 1.8;-;-;87.0 ± 5.0;105.3 ± 3.6;-;-
Pt(IV)-biSi-2;Cl[Pt](OC(NCCC[Si](OCC)(OCC)OCC)=O)(Cl)([NH2]C(C)C)([NH2]C(C)C)OC(NCCC[Si](OCC)(OCC)OCC)=O;-;-;4.4 ± 0.8;41.2 ± 1.5;0.9 ± 0.6;3.5 ± 0.6;49.4 ± 3.2;92.5 ± 0.9;59.6 ± 2.9;97.8 ± 4.0;60.2 ± 14.4;84.1 ± 4.7;59.1 ± 0.8;98.8 ± 6.1
